# Supplementary material for: Cloning, Expression and Evaluation of Thioredoxin Peroxidase-1 Antigen for the Serological Diagnosis of Schistosoma mekongi Human Infection
Source: Diagnostics (Basel). 2022 Dec 7;12(12):3077. doi: 10.3390/diagnostics12123077 (PMC9777376; doi:10.3390/diagnostics12123077)
Supplement: Supplementary file 1 [file diagnostics-12-03077-s001.zip]

Archive with 1 entries (1 files):
- diagnostics-2072227-supplementary.pdf
